# Supplementary material for: Comparison of Delivery Methods in Phage Therapy against Flavobacterium columnare Infections in Rainbow Trout
Source: Antibiotics (Basel). 2021 Jul 27;10(8):914. doi: 10.3390/antibiotics10080914 (PMC8388691; doi:10.3390/antibiotics10080914)
Supplement: Supplementary file 1 [file antibiotics-10-00914-s001.zip]

Archive with 1 entries (1 files):
- antibiotics-1291745-supplementary.pdf
